# Supplementary material for: Enhanced Iteroparity Is a Correlated Response to Direct Selection on Blood Feeding in a Mosquito
Source: Ecol Evol. 2025 Apr 28;15(4):e71335. doi: 10.1002/ece3.71335 (PMC12037228; doi:10.1002/ece3.71335)
Supplement: Supplementary file 3 — Appendix S3. [file ECE3-15-e71335-s002.xlsx]

## Sheet: Original Data
Appendiix III		Census Data
X, days since hatch of parents
Xecl, day of adult eclosion; NFecl, number of females eclosing on that day
Xd, day of female death; NFD, number of females dying on that day
Xh, day of offspring hatch; Nh, number of larvae hatching on that day
		Selected + Host							Control + Host							Selected no Host							Control no Host
Xecl	NFecl	Xd	NFd	Xh	Nh		Xecl	Nfecl	Xd	NFd	Xh	Nh		Xecl	Nfecl	Xd	NFd	Xh	Nh		Xecl	NFecl	Xd	NFd	Xh	Nh
32	19	35	1	39	255		33	1	36	1	40	49		30	1	32	1	37	37		33	6	33	1	40	151
35	119	36	1	42	3692		35	19	37	1	42	390		32	36	33	0	39	738		35	60	34	0	42	1017
37	89	37	1	44	4385		38	84	38	0	45	2451		35	153	34	0	42	2756		38	162	35	0	45	4790
39	99	38	3	46	1475		40	57	39	2	47	1982		37	108	35	0	44	5550		40	60	36	1	47	2785
42	61	39	5	49	5276		42	62	40	1	49	1127		39	81	36	1	46	1044		42	33	37	1	49	1006
44	18	40	4	51	853		45	84	41	4	52	3361		42	38	37	0	49	3975		45	22	38	2	52	2870
46	6	41	6	53	976		47	30	42	2	54	1151		44	11	38	0	51	1023		47	19	39	0	54	1046
49	9	42	11	56	1563		49	26	43	4	56	2308		46	4	39	2	53	637		49	7	40	3	56	649
51	2	43	8	58	657		52	15	44	8	59	2161		49	1	40	6	56	582		52	12	41	4	59	810
53	1	44	4	60	726		54	4	45	16	61	811		51	1	41	1	58	100		54	1	42	3	61	79
56	4	45	4	63	624		56	4	46	5	63	644		53	1	42	7	60	81		56	1	43	3	63	173
58	1	46	14	65	441		59	1	47	11	66	217		63	1	43	6	63	51		59	1	44	6	66	109
60	1	47	5	67	226		61	1	48	7	68	249			436	44	6	65	38		70	1	45	8	68	71
	429	48	7	70	169		63	1	49	7	70	200				45	10	67	7		73	1	46	2	70	10
		49	12	72	72		68	2	50	4	73	39				46	8	70	50			386	47	11	73	11
		50	11	74	109		70	1	51	4	75	61				47	5	72	0				48	6	75	0
		51	13	77	39		73	1	52	9	77	30				48	3	74	37				49	12	77	0
		52	11	79	8			393	53	8	80	9				49	9	77	2				50	5	80	0
		53	10	81	7				54	22		17240				50	10		16708				51	8	82	0
		54	15	84	0				55	19						51	22						52	9	84	0
		55	14	86	3				56	14						52	15						53	9	87	0
		56	24		21556				57	8						53	22						54	11	89	4
		57	7						58	7						54	16						55	21		15581
		58	10						59	14						55	11						56	17
		59	10						60	15						56	30						57	10
		60	15						61	9						57	17						58	11
		61	13						62	13						58	12						59	18
		62	10						63	11						59	21						60	15
		63	13						64	13						60	11						61	12
		64	11						65	13						61	18						62	14
		65	16						66	12						62	14						63	9
		66	9						67	15						63	14						64	10
		67	12						68	14						64	13						65	14
		68	16						69	8						65	5						66	10
		69	6						70	18						66	11						67	13
		70	8						71	15						67	12						68	12
		71	12						72	14						68	7						69	10
		72	7						73	7						69	7						70	5
		73	4						74	11						70	9						71	9
		74	7						75	5						71	6						72	9
		75	2						76	2						72	3						73	7
		76	1						77	1						73	2						74	5
		77	2						78	2						74	1						75	8
		78	4						79	5						75	4						76	3
		79	1						80	1						76	2						77	3
		80	0						81	0						77	2						78	3
		81	1						82	0						78	2						79	1
		82	1						83	0						79	1						80	1
		83	0						84	0						80	0						81	2
		84	0						85	0						81	0						82	1
		85	0						86	0						82	1						83	0
		86	1						87	0						83	0						84	1
		87	1						88	0						84	1						85	2
			384						89	0						85	0						86	1
									90	0						86	0						87	0
									91	0						87	0						88	0
									92	0						88	1						89	1
									93	0						89	0							363
									94	0						90	0
									95	0						91	0
									96	0						92	0
									97	0						93	0
									98	0						94	0
									99	0						95	0
									100	1						96	0
										383						97	1
																98	1
																	390
	429		384		21556			393		383		17240			436		390		16708			386		383		15581
Xecl	NFecl	Xd	NFd	Xh	Nh		Xecl	NFecl	Xd	NFd	Xh	Nh		Xecl	Nfecl	Xd	NFd	Xh	Nh		Xecl	NFecl	Xd	NFd	Xh	Nh
		Selected + Host							Control + Host							Selected no Host							Control no Host
																			Internal lab reference file
																			Female DT Lspn Lon Gen 11				SOM Raw		Composite

## Sheet: Summary Data for Figure 2
Iteroparity SOM		Summary Data for Fig. 2
	A. Basic data.
	Line	Host	Nfem	Nh	Variance
	Selected	Present	429	21556	51.17
	Selected	Absent	436	16708	22.48
	Control	Present	393	17240	40.57
	Control	Absent	386	15581	27.87
	B. Comparisons of variances between presence and absence of a host
	within the selected or control line, and between the selected
	and control line within the presence or absence of a host.
	Within	Variance Ratio	F	num df	den df	P
	Selected Line	Host/no Host	2.276	428	435	1.71e-17
	Control Line	Host/no Host	1.456	392	385	0.0001
	Host	Sel line/ Con line	1.261	428	392	0.0097
	no Host	Sel line/ Con line	0.807	385	435	0.9852

## Sheet: Calculations for Figure 3
Iteroparity SOM				Calculations for Fig. 3
	A. Calculating adult female longevity as the difference between						B. Calculating the difference in adult female longevity between the selected
	total lifespan and pre-adult development time.						and the control line in the presence (red) or absence (black) of a host.
		Sel + Host	Con+Host	Sel no Host	Con no Host		Variable	Sel + Host	Con + Host		Sel no Host	Con no Host
	Female Lifespan from hatch to death							19.38	17.08		20.44	19.88
	N	384	383	390	363		Min ni	384	383		390	363
	Mean	57.83	60.13	57.53	59.782		λi=1/ni	0.00260417	0.00261097		0.0025641	0.00275482
	Variance	103.57	99.531	86.131	101.767			121.552	130.082		97.548	125.53
	St. Error	0.519	0.51	0.47	0.529			383	382		389	362
	Female pre-adult Development Time from hatch to adult eclosion						A	0.430574			0.355139
	N	429	393	436	386		B	0.00056066			0.000488538
	Mean	38.45	43.05	37.09	39.9		f **	765.977			724.943
	Variance	17.982	30.551	11.417	23.761		df	765			724
	St. Error	0.205	0.278	0.162	0.248		Sel - Con*	2.3	±0.810		0.56	±0.722
	Adult female Longevity = lifespan - pre-adult Developmen Time							2.83933			0.725418
	N**	813	776	826	749		p (1-tail)	0.00232037			0.234215
	Mean	19.38	17.08	20.44	19.882
	Variance*	121.552	130.082	97.548	125.528		* Difference ± Standard Error of the Difference
	St. Error	0.56262	0.582786	0.500123	0.588054
							**Proofing calculatiion of f in Excel is simplified if the equation is broken down
	*VarianceAdult Lonngevity = VarLifespan + VarDeveopment Time						into A and B elements so that f = (A-2B)/B
	Assumes no Covariance (Y1, Y2), (Sokal & Rohlf, 1995, Eq 15.9a)
							Calculations from: Sokal and Rohlf 1995, Box 13.4; Welch 1947
	**N = NLifespan + NDevelopment Time						In-Lab Reference:		Female DT Lspn Lon Gen 11		Welch 47
	In-Lab Reference:	Female DT Lspn Lon Gen 11		WIOB sel 11 blood
